# Supplementary material for: Palmitoyltransferase DHHC9 and acyl protein thioesterase APT1 modulate renal fibrosis through regulating β-catenin palmitoylation
Source: Nat Commun. 2023 Oct 21;14:6682. doi: 10.1038/s41467-023-42476-z (PMC10590414; doi:10.1038/s41467-023-42476-z)
Supplement: Supplementary file 4 — Source Data [file 41467_2023_42476_MOESM4_ESM.xlsx]

## Sheet: Fig.1
Figure 1
	2-bp-uuo-fn F		Figure.1
		1		2-bp-uuo-fn					0.433885		f	injury scores	h	Fibrotic area	i
		2	Veh.	UUO	1	411.726	1	1671.57	0.246312	0.846968	P=0.003	1	P=4.6E-05	21.2308	P=7.5E-05
		3			2	398.144	2	1910.75	0.20837	0.716503		1.8		20
		4			3	434.425	3	1575.38	0.275759	0.948225		1.8		18
		5			4	489.656	4	1779.23	0.275207	0.946327		1		18.6154
		6			5	810.694	5	1807.85	0.448431	1.54198		1.4		17.5385
		7	2-bp		6	1606.79	8	1398.14	1.14923	3.95175		3		31.3846
		8			7	1258.26	9	1358.01	0.926545	3.18602		2.8		28.6154
		9			8	1245.46	10	1785.87	0.697397	2.39807		3.4		25.5385
		10			9	2448.9	11	2796.59	0.875674	3.0111		3.4		26.4615
					10	1264.12	12	1862.8	0.678615	2.33349		3.6		29.0769
		2-bp-iri-FN
		1			2-bp-iri-FN					3.0111	k	injury scores	m	Fibrotic area	n
		2	Veh.	IRI	1	1519.79	1	533.994	2.84608	0.945195	p=0.0003	1.16667	P=0.0497	9.08	P=0.0006
		3			2	3569.7	2	976.747	3.65468	1.21374		1.8		10.94
		4			3	3099.01	3	995.239	3.11384	1.03412		1.25		7.08
		5			4	2692.94	4	910.754	2.95682	0.981975		2.4		20.36
		6			5	3859.93	5	1182.29	3.26479	1.08425		2.33333		13.75
		7			6	3272.42	6	1467.2	2.23039	0.740724		1.2		16.73
		8	2-BP		7	3788.86	7	731.758	5.17776	1.71956		2.4		29.25
		9			8	4451	8	828.383	5.37312	1.78444		3		21.91
		10			9	4917.67	9	998.264	4.92622	1.63602		3.6		28.61
		11			10	6694.85	10	777.767	8.60779	2.85869		2		20.41
		12			11	6883.5	11	966.231	7.12407	2.36594		2.2		24.64
					12	7542.55	12	1077.34	7.00107	2.32509		1.8		27.8

## Sheet: Fig.2
Figure 2	UUO		c	IRI			c
ZDHHC6	1.2605	CTL	P=0.0002	0.750019	ctl	P=0.0132	ZDHHC6
	0.955283			0.885768
	0.415811			1.02456
	1.57352			1.46917
	1.26927			0.364755	IRI 28d
	0.252438	UUO 10D		0.45219
	0.196691			0.626332
	0.159762			0.335643
	0.171229
	0.250694
ZDHHC9	16.7955	CTL	P=0.00029	0.843816	ctl	P=0.0004	ZDHHC9
	1.16473			0.962594
	0.721965			1.04608
	0.607097			1.17691
	1.51572			0.308855	IRI 28d
	1.29235	UUO 10D		0.306721
	0.473029			0.51943
	0.291183			0.252613
	0.188156
	0.238159					l
	0.334482					con.	DN	igA	MIN
						3.5	2.1	1.19	0.5
		k				3.2	1.75	1.3	0.78
CON.	1.04307	P=0.0004				3.78	1.4	0.89	0.6
	0.987123					3.12	1.68	1.5	0.8
	0.969805					2.89	2.4	1.2	0.36
CKD	0.127886					3.43	1.9	0.95	0.43
	0.226465					Con.VS DN P=1.9E-05
	0.487567					Con. VS igA P=9.0E-08
	0.301066					Con VS MIN P=4.7E-09
	0.131883

## Sheet: Fig.3
Figure 3		UUO
E		injury scores	e	fibrotic area	f		g
CDH16-DHHC9-UUO	WT	3.29412	P=9.8E-06	23.0769	P=3.7E-06	1.41847	P=5.6E-05		CDH16-DHHC9-IRI		injury scores	i	fibrotic area	j		k
		3.19608		20.9615		0.561101				WT	3.49057	P=7.3E-06	25.9091	P=4.6E-06	0.922477	P=0.0009
		3.21569		22.1154		1.6474					3.18868		22.5758		0.933848
		2.78431		20		0.930333					3.16981		20.9091		1.25404
		2.60784		19.0385		0.830509					2.79245		21.0606		1.38082
		2.90196		17.1154		0.612182					2.88679		21.5152		0.802087
	KO	4.52941		39.0385		2.09658					2.77358		23.0303		0.706735
		4.31373		35.9615		2.10203				KO	3.96226		32.4242		3.11969
		4.21569		35		2.56109					4.09434		30.7576		3.34159
		4.11765		33.0769		2.3295					4.18868		31.8182		1.84375
		4.01961		33.0769		2.68267					4.28302		31.5152		1.79104
		3.90196		30		2.68585					4.18868		34.5455		1.89017
											4.49057		36.5152		2.34781
						n
m						IRI-Injury scores			IRI-Fibrotic area
UUO-injury scores			UUO-Fibrotic area			null	Ad-dhhc9		null	ad-dhhc9
null	ad-dhhc9		null	ad-dhhc9		4.1	3.2		33.5385	22.1538
4.47525	2.9901		34.7692	23.8462		4.2	2.8		30.3077	21.0769
4.15842	2.79208		32.9231	22.9231		3.5	3		28.1538	19.2308
3.9604	2.69307		30.7692	22.9231		3.2	2.7		28.6154	20.3077
3.68317	2.29703		26.9231	24.9231		3.6	2.3		29.2308	19.5385
3.78218	1.80198		28	18					27.5385	20
P=0.0004			P=0.0025			P=0.0052			P=3.1E-06
								AD-9-FN-IRI					1.62055	p
AD-9-FN-UUO					4.442	o		null	4020.7	1	3416.68	1.17679	0.726167	P=1.4E-05
null	3879.12	1	1482.75	2.61617	0.588961	P=0.0063			5203.62	2	3611.74	1.44075	0.889053
	6684.73	2	1465.62	4.56104	1.0268				7033.69	3	3416.68	2.05864	1.27033
	7924.6	3	1701.67	4.65696	1.04839				5937.1	4	3272.16	1.81443	1.11964
	9504.52	4	1290.25	7.36642	1.65836				5603.45	5	3616.78	1.54929	0.95603
	5611.65	5	1864.7	3.00942	0.677492				5846.34	6	3472.98	1.68338	1.03877
Ad-DHHC9	2618.78	6	2184.04	1.19905	0.269935			Ad-DHHC9	2369.05	7	3082.22	0.768617	0.474296
	3595.11	7	2397.16	1.49974	0.337627				1846.87	8	3139.82	0.58821	0.36297
	3565.99	8	2131.78	1.67278	0.376582				1377.49	9	3003.59	0.458614	0.283
	3479.79	9	2360.52	1.47416	0.331868				1465.45	10	3105.95	0.471818	0.291148
	1714.25	10	2591.67	0.661445	0.148907				2160.61	11	3485.93	0.61981	0.38247
									1654.77	12	3376.9	0.490027	0.302384

## Sheet: Fig.4
Figure 4
				i
	f			null	Ad-DHHC9	null+tgf	Ad-dhhc9+tgf
	Scrsmble si	DHHC9 si		0.994702	0.495443	1.38193	0.711844
	0.993913	1.46304		0.988036	0.422483	1.49104	0.809206
	0.873443	1.44585		1.01726	0.463415	1.46369	0.70638
	1.13264	1.48382		P=0.0002
	P=0.0036					p=0.0001
	k							n
	Con.		UUO		IRI			WT	β-catenin KO
	1.27778	P=0.0002	1.87402	P=1.6E-06	1.04687	P=9.5E-08		1.18605	0.127907
	1.05556		1.14961		1			0.988372	0.104651
	0.962963		0.866142		1.02344			0.813953	0.116279
	0.953704		0.645669		1.05469			P=0.0012
	0.953704		0.740157		0.890625
	0.694444		0.724409		0.953125
	1.4537		4.11024		1.90625
	1.81481		3.6378		1.64062
	1.84259		3.43307		1.64844
	2.52778		3.27559		1.74219
	2.37963		3.22835		1.80469
	2.31481		3.02362		1.60156

## Sheet: Fig.5
Figure 5	e				f
	Scramble si	DHHC9 si			null	Ad-DHHC9
	1.15241	0.501934			0.846093	4.24105
	0.758808	0.267537			1.14643	4.54791
	1.08878	0.414751			1.00747	3.50851
	P=0.0124				P=0.0006

## Sheet: Fig.6
Figure.6
		h
		Scramble si	APT1 si		Vector	pAPT1
		0.745902	1.69695		1.3663	0.24513
		1.39355	3.09125		0.72478	0.25202
		0.860544	2.11476		0.908918	0.257604
		P=0.0471			P=0.0172
			p					r
			Veh.		TGFβ1			Veh.		TGFβ1
			Scramble si	APT1si	Scramble si	APT1si		Vector	pAPT1	Vector	pAPT1
			1.02178	0.782184	1.39729	1.26692		0.95559	1.81413	1.47955	2.20672
			1.05507	0.843246	1.5699	1.26747		1.13443	1.64434	1.62436	2.22734
			0.923146	0.774772	1.45518	1.25979		0.909982	1.38865	1.29358	2.12479
			P=0.0114		P=0.0146			P=0.0121		P=0.0002

## Sheet: Fig.7
Figure 7						h		i
		FN			f	Injury Score		Fibrotic Area
UUO	Veh.	7438.76	1641.94	1.27396	P=0.0001	4.4	P=4.2E-07	35.3	P=6.6E-06
		5758.97	1647.73	1.14818		4.2		38.4
		7456.13	1545.19	1.45587		4.2		40.2
		7014.06	4451.79	0.797889		4.1		41.8
		6548.93	3514.39	0.719368		4		42.8
		5824.1	3105.23	0.850947		3.8		44.2
		6593.17	2798.36	0.906365		3.5		31.2
		4491.79	2338.77	0.847423		3.3		40.8
	ML348	2140.39	1264.61	0.335127		2.9		30.2
		1750.41	1122.25	0.282657		2.8		28.2
		4115.72	1673.72	0.545957		2.7		26.4
		2684.7	1576.74	0.319751		2.56		28.8
		3278.14	1121.18	0.45239		2.62		30.12
		2678.28	1182.38	0.449233		2.5		27.2
		3817.56	1289.35	0.611225		2.6		28.2
		4883.56	1223.76	0.671234		2.3		26.8
		FN					1.39389	l	Injury scores	n	Fibrotic area	o
IRI	Veh.	1	8086.27	1	4587.72	1.76259	1.26452	P=3.6E-05	3.98148	P=6.3E-06	27	P=0.0004
		2	8783.41	2	5280.11	1.66349	1.19342		3.77778		36
		3	6819.04	3	5585.14	1.22092	0.875914		3.57407		34
		4	6083.89	4	5525.42	1.10107	0.78993		3.48148		32
		5	7663.83	5	5562.17	1.37785	0.988494		3.18519		28
		6	6821.87	6	5513.11	1.23739	0.887727		3.11111		25
	ML348	7	1733.25	7	5754.59	0.301194	0.216082		2.5		23
		8	2063.93	8	5579.16	0.369936	0.265399		1.7963		18
		9	1387.24	9	4613.95	0.300662	0.215701		1.68519		19
		10	3298.78	10	4934.97	0.66845	0.479559		1.7037		17
		11	3133.61	11	4547.73	0.689049	0.494337		1.5		16
			2877.65		5255.63	0.547537	0.392813		1.59259		15
	CDH16-APT1	FN
UUO	WT						2.13256	q	Injury scores	s	Fibrotic area	s
		1	2854.39	1	1276.28	2.23648	1.04873	P=0.0004	3	P=0.0006	21.3	P=0.0019
		2	2866.46	2	1543.19	1.85749	0.871015		2.8		17.8
		3	3866.96	3	1493.44	2.5893	1.21417		3.4		23
		4	1769.02	4	989.752	1.78734	0.838119		2.9		16.8
	KO	5	2413.2	5	1100.82	2.19219	1.02796		3.2		22.4
		6	1986.09	6	1343.82	1.47794	0.693036		1		10.8
		7	1521.17	7	1642.36	0.926212	0.434319		1.5		12.2
		8	1506.35	8	1080.84	1.39369	0.653528		2.3		15.6
		9	915.778	9	1335.33	0.685807	0.321588		2		14.5
		10	1519.09	10	1087.29	1.39713	0.65514		1.8		13.8
	CDH16-APT1	FN					1.25421	q	Injury scores	s	Fibrotic area	s
IRI	WT	1	1301.96	1	1911.85	0.680996	0.542969	P=0.0269	2.8	P=0.0004	16.5	P=0.0006
		2	1155.79	2	2191.71	0.527348	0.420463		21.2		21.2
		3	2612.48	3	1954.77	1.33646	1.06558		20.3		20.3
		4	2241.82	4	1606.25	1.39569	1.1128		15.3		15.3
		5	3225.29	5	1383.92	2.33054	1.85818		18.7		18.7
	KO	6	691.479	6	1403.17	0.492798	0.392916		2		9.8
		7	779.707	7	1965.42	0.396713	0.316306		2.5		10.5
		8	1123.54	8	1543	0.72815	0.580566		1.8		8.8
		9	753.113	9	1904.49	0.395441	0.315291		1.9		11.7
		10	752.446	10	1578.46	0.476696	0.380077		2.2		13.5
	t
		Con.	DN	IgA	MN
		0.23	3	2.17	4
		0.26	2.9	1.7	4.3
		0.5	2.5	1.6	3.9
		0.4	3.4	2	3.6
		0.3	2.6	1.9	4.2
		0.32	2.9	1.8	4
		Con. VS DN P=4.2E-09
		Con. VS igA P=1.1E-07
		Con. VS MN P=1.2E-11

## Sheet: fig.S4
Supplementary Figure 4
	figure. S4
		Body weight	d	Kidney weight	e	Kideny/ Body Weight			f	BUN	g
	WT	19.58	NS	0.26	NS	0.13	0.00663943	6.63943	NS	47.8246	NS
		19.46		0.265		0.1325	0.00680884	6.80884		49.0227
		23.75		0.335		0.1675	0.00705263	7.05263		63.2417
		20.16		0.254		0.127	0.0062996	6.2996		55.403
		22.27		0.261		0.1305	0.0058599	5.8599		63.4328
		20.28		0.224		0.112	0.00552268	5.52268		48.5075
	KO	19.5		0.236		0.118	0.00605128	6.05128		52.7471
		22		0.267		0.1335	0.00606818	6.06818		67.3823
		21.94		0.321		0.1605	0.00731541	7.31541		49.1529
		23		0.248		0.124	0.0053913	5.3913		59.7015
		22.3		0.26		0.13	0.0058296	5.8296		50.995
		19.48		0.25		0.125	0.00641684	6.41684		60.9453

## Sheet: fig.S7
Supplementary Figure 7	CDH16-CATENIN
						1.84158	c	injure csores	f	fibrotic area	f
UUO	1	8536.33	1	3660.54	2.33199	1.2663	P=0.0008	3.50575	P=0.0003	29.8286	P=0.0015
	2	6022.65	2	3225.74	1.86706	1.01384		3.51724		27.8857
	3	4617.58	3	3313.02	1.39377	0.756834		3.41379		25.8286
	4	4721.7	4	2786.66	1.69439	0.920077		3.21839		21.9429
	5	5942.88	5	3094.15	1.92068	1.04295		2.81609		22.8571
	6	1942.88	6	3094.15	0.627921	0.340969		2.41379		20.8
	7	3358.34	7	2697.18	1.24513	0.676122		2.2069		15.8857
	8	2633.3	8	3620.01	0.727428	0.395002		2.11494		13.8286
	9	3103.3	9	3267.88	0.949638	0.515665		1.8046		14.9714
	10	2423.65	10	3457.22	0.701041	0.380674		1.50575		10.8571
	CDH16-CATENIN
IRI						1.06596	d	injure csores	g	fibro	g
	1	3967.69	1	4272.51	0.928655	0.871191	P=0.0019	3.88406	P=9.6E-05	29.2486	P=3.9E-05
	2	4372.54	2	3747.95	1.16665	1.09446		3.68116		27.2832
	3	3519.42	3	3444.41	1.02178	0.958552		3.5942		26.2428
	4	4999.92	4	4540.66	1.10114	1.03301		3.47826		26.3584
	5	4307.2	5	3874.87	1.11157	1.04279		3		22.3121
	6	1246.21	6	3921.86	0.317759	0.298097		2.5942		17.4566
	7	995.934	7	3880.05	0.256681	0.240798		2		12.3699
	8	2819.71	8	3517.9	0.801532	0.751934		2.10145		12.3699
	9	2185.85	9	3191.45	0.684907	0.642526		1.89855		10.5202
	10	1532.39	10	2359.23	0.649531	0.609339		1.7971		11.4451

## Sheet: fig.S8
figure.S8										Supplementary Figure 8
	UUO
						2.11429	G				IRI
veh.	1	3716.71	1	2097.18	1.77224	0.83822	P=1.3E-05	FN								IPRO-IRI	1.53197	m
	2	5265.15	2	1988.12	2.64831	1.25258					Veh.	1	4978	1	3768.64	1.3209	0.862223	P=8.3E-06	FN
	3	4927.97	3	2378.37	2.072	0.979997						2	6685	2	4226.08	1.58184	1.03255
	4	4511.41	4	2384.38	1.89207	0.894897						3	7471.44	3	4145.16	1.80245	1.17655
	5	4837.33	5	2135.67	2.26502	1.07129						4	5372.78	4	3876.66	1.38593	0.904667
	6	4631.64	6	2274.78	2.03609	0.963013						5	5875.53	5	3745.36	1.56875	1.024
Ipro.	7	2027.64	7	2327.11	0.871312	0.412107					Ipro.	6	2313.74	6	3705.61	0.624387	0.40757
	8	2287.55	8	2219.65	1.03059	0.487441						7	2547.69	7	3933.49	0.647693	0.422783
	9	1717.12	9	2501.72	0.686377	0.324638						8	2379.31	8	3442.47	0.691165	0.451159
	10	2198.94	10	2686.02	0.818661	0.387204						9	2236.72	9	3876.55	0.576987	0.37663
	11	2390.1	11	2082.34	1.1478	0.542877						10	2466	10	3467.55	0.711165	0.464214
	12	2308.78	12	2028.47	1.13819	0.538332
					#DIV/0!	0.918015											0.877826	m
veh.	1	2421.12	1	2097.18	1.15447	1.25757	G	beta-catenin			Veh.	1	4091.71	1	3768.64	1.08573	1.23684	P=0.0194	CATENIN
	2	1776.44	2	1988.12	0.893528	0.973326	P=0.0003					2	3075.97	2	4226.08	0.727853	0.829154
	3	1871.28	3	2378.37	0.786793	0.85706						3	3231.26	3	4145.16	0.779526	0.888019
	4	1694.74	4	2384.38	0.710769	0.774246						4	3467.56	4	3876.66	0.894469	1.01896
	5	2287.17	5	2135.67	1.07094	1.16658						5	3376.65	5	3745.36	0.901555	1.02703
	6	2028.17	6	2274.78	0.891592	0.971218					Ipro.	6	2427.51	6	3705.61	0.655091	0.746265
Ipro.	7	1069.87	7	2327.11	0.459742	0.5008						7	2409.71	7	3933.49	0.612615	0.697877
	8	1372.42	8	2219.65	0.618303	0.673522						8	2591.24	8	3442.47	0.752726	0.857488
	9	952.513	9	2501.72	0.380744	0.414747						9	2476.78	9	3876.55	0.638912	0.727834
	10	939.344	10	2686.02	0.349715	0.380948						10	2567.77	10	3467.55	0.740515	0.843578
	11	876.365	11	2082.34	0.420856	0.458442											0.59308	m
	12	1176.52	12	2028.47	0.580005	0.631804						1	2054.98	1	3768.64	0.545286	0.919414	P=0.0046	DHHC9
					#DIV/0!							2	2213.39	2	4226.08	0.523746	0.883095
					#DIV/0!	0.543196	G					3	2657.56	3	4145.16	0.641124	1.08101
veh.	1	1191.58	1	2097.18	0.568182	1.046	P=9.4E-07	DHHC9				4	2187.78	4	3876.66	0.564345	0.95155
	2	1431.92	2	1988.12	0.72024	1.32593						5	2587.66	5	3745.36	0.690899	1.16493
	3	1146.9	3	2378.37	0.482221	0.887746						6	2873.28	6	3705.61	0.775387	1.30739
	4	1008.91	4	2384.38	0.423133	0.778968						7	4193.53	7	3933.49	1.06611	1.79758
	5	1076.77	5	2135.67	0.504183	0.928177						8	4889.03	8	3442.47	1.42021	2.39463
	6	1276.65	6	2274.78	0.561221	1.03318						9	3387.56	9	3876.55	0.873858	1.47342
Ipro.	7	3166.84	7	2327.11	1.36084	2.50525						10	4576.66	10	3467.55	1.31985	2.22542
	8	3926.52	8	2219.65	1.76898	3.25661
	9	4605.39	9	2501.72	1.84089	3.389						IRI
	10	4142.95	10	2686.02	1.54241	2.83951						Veh.	injury	o	fibro	p
	11	3789.65	11	2082.34	1.8199	3.35036							3.7	P=0.003	28.4	P=0.003
	12	4376.65	12	2028.47	2.15762	3.97207							3.5		26.2
	UUO												3.6		24.2
		injury score	I	Fibrotic area	J								3.3		27.3
	veh.	4	P=7.4E-06	28	P=8.7E-06							Ipro.	3.1		22.1
		3.8		26									1.7		20.1
		3.9		25									1.8		16.2
		3.7		27									2.5		14.1
		3		28									2.6		13.1
		3.5		31									2		13.8
	Ipro.	2.5		19
		2.3		15
		2.2		12
		1.8		13
		2.1		14
		2.1		12

[truncated: 4 more sheets: fig.S9, fig.S10, fig.S11, fig.S15]
